# Supplementary material for: The Impact of New Treatments on Short- and MID-Term Outcomes in Bilateral Lung Transplant: A Propensity Score Study
Source: J Clin Med. 2022 Oct 3;11(19):5859. doi: 10.3390/jcm11195859 (PMC9571142; doi:10.3390/jcm11195859)
Supplement: Supplementary file 1 [file jcm-11-05859-s001.zip]

Archive with 1 entries (1 files):
- jcm-1842367-supplementary.pdf
